# Supplementary material for: Incorporating historic information to further improve power when conducting Bayesian information borrowing in basket trials
Source: Biostatistics. 2025 Jun 18;26(1):kxaf016. doi: 10.1093/biostatistics/kxaf016 (PMC12204204; doi:10.1093/biostatistics/kxaf016)
Supplement: kxaf016_Supplementary_Data [file kxaf016_supplementary_data.zip]

Archive with 7 entries (7 files):
- biosts-24269-File002.pdf
- biosts-24269-File004.cls
- biosts-24269-File005.bst
- biosts-24269-File006.bib
- biosts-24269-File007.eps
- biosts-24269-File008.eps
- biosts-24269-File009.eps
