# Supplementary material for: Incorporating historic information to further improve power when conducting Bayesian information borrowing in basket trials
Source: Biostatistics. 2025 Jun 18;26(1):kxaf016. doi: 10.1093/biostatistics/kxaf016 (PMC12204204; doi:10.1093/biostatistics/kxaf016)
Supplement: kxaf016_Supplementary_Data [file kxaf016_supplementary_data.zip › biosts-24269-File006.bib]

@ARTICLE{VEExample,
      author = "Hyman, DM and Puzanov, I and Subbiah, V and Faris, JE and Chau, I and Blay, JY and Wolf, J and Rajae, NS and Diamond, EL and Hollebecque, A",
       title = "Vemurafenib in multiple nonmelanoma cancers with {BRAF V600} mutations",
        year = "2015",
     journal = "New {E}ngland {J}ournal of {M}edicine",
      volume = "373",
      number = "8",
       pages = "726--736"
}

@ARTICLE{MyPathway,
author = {Hainsworth, John D. and Meric-Bernstam, Funda and Swanton, Charles and Hurwitz, Herbert and Spigel, David R. and Sweeney, Christopher and Burris, Howard A. and Bose, Ron and Yoo, Bongin and Stein, Alisha and Beattie, Mary and Kurzrock, Razelle},
title = {Targeted Therapy for Advanced Solid Tumors on the Basis of Molecular Profiles: Results From {MyPathway}, an Open-Label, Phase {IIa} Multiple Basket Study},
journal = {Journal of Clinical Oncology},
volume = {36},
number = {6},
pages = {536-542},
year = {2018},
doi = {10.1200/JCO.2017.75.3780}
}

@ARTICLE{Simon,
      author = "Simon, R",
       title = "Optimal two-stage designs for phase {II} clinical trials",
        year = "1989",
     journal = "Controlled {C}linical {T}rials",
      volume = "10",
      number = "1",
       pages = "1--10"
}

@ARTICLE{PrecisionMedicine,
  title={Precision medicine: from science to value},
  author={Ginsburg, Geoffrey S and Phillips, Kathryn A},
  journal={Health affairs},
  volume={37},
  number={5},
  pages={694--701},
  year={2018}
}

@ARTICLE{BasketTrialDef,
  title={Systematic review of basket trials, umbrella trials, and platform trials: a landscape analysis of master protocols},
  author={Park, Jay JH and Siden, Ellie and Zoratti, Michael J and Dron, Louis and Harari, Ofir and Singer, Joel and Lester, Richard T and Thorlund, Kristian and Mills, Edward J},
  journal={Trials},
  volume={20},
  pages={1--10},
  year={2019},
  publisher={Springer}
}

@ARTICLE{BasketTrialDef2,
      author = "Tao, JJ and Schram, AM and Hyman, DM",
       title = "Basket Studies: Redefining Clinical Trials in the Era of Genome-Driven Oncology",
        year = "2018",
     journal = "Annual Review of Medicine",
      volume = "69",
      number = "1",
       pages = "319--331"
}

@ARTICLE{Hobbs2011,
  title={Hierarchical commensurate and power prior models for adaptive incorporation of historical information in clinical trials},
  author={Hobbs, Brian P and Carlin, Bradley P and Mandrekar, Sumithra J and Sargent, Daniel J},
  journal={Biometrics},
  volume={67},
  number={3},
  pages={1047--1056},
  year={2011},
  publisher={Oxford University Press}
}

@ARTICLE{HistoricalControls,
title = {The combination of randomized and historical controls in clinical trials},
journal = {Journal of Chronic Diseases},
volume = {29},
number = {3},
pages = {175-188},
year = {1976},
issn = {0021-9681},
doi = {https://doi.org/10.1016/0021-9681(76)90044-8},
author = {Stuart J. Pocock},
}

@ARTICLE{BHM,
      author = "Berry, SM and Broglio, KR and Groshen, S and Berry, DA",
       title = "Bayesian hierarchical modeling of patient subpopulations: Efficient designs of Phase {II} oncology clinical trials",
        year = "2013",
     journal = "Clinical {T}rials ({L}ondon, {E}ngland)",
      volume = "10",
      number = "5",
       pages = "720--734"
}

@ARTICLE{CBHM,
      author = "Chu, Y and Yuan, Y",
       title = "A {Bayesian} basket trial design using a calibrated {Bayesian} hierarchical model",
        year = "2018",
     journal = "Clinical {T}rials",
      volume = "15",
      number = "2",
       pages = "149--158"
}

@ARTICLE{EXNEX,
journal = {Pharmaceutical Statistics : the Journal of the Pharmaceutical Industry},
pages = {123--134},
volume = {15},
publisher = {Wiley Subscription Services, Inc},
number = {2},
year = {2016},
title = {Robust exchangeability designs for early phase clinical trials with multiple strata},
author = {Neuenschwander, B. and Wandel, S. and Roychoudhury, S. and Bailey, S.},
}

@ARTICLE{BMA,
      author = "Psioda, MA and Xu, J and Jinag, Q and Ke, C and Yang, Z and Ibrahim, JG",
       title = "Bayesian adaptive basket trial design using model averaging",
        year = "2021",
     journal = "Biostatistics ({O}xford, {E}ngland)",
      volume = "22",
      number = "1",
       pages = "19--34"
}

@ARTICLE{Fujikawa,
  title={A Bayesian basket trial design that borrows information across strata based on the similarity between the posterior distributions of the response probability},
  author={Fujikawa, Kei and Teramukai, Satoshi and Yokota, Isao and Daimon, Takashi},
  journal={Biometrical Journal},
  volume={62},
  number={2},
  pages={330--338},
  year={2020},
  publisher={Wiley Online Library}
}


@ARTICLE{PowerPrior,
  title={Power prior distributions for regression models},
  author={Ibrahim, Joseph G and Chen, Ming-Hui},
  journal={Statistical Science},
  pages={46--60},
  year={2000},
  publisher={JSTOR}
}

@ARTICLE{mEXNEXc,
  title={A comparison of {Bayesian} information borrowing methods in basket trials and a novel proposal of modified exchangeability-nonexchangeability method},
  author={Daniells, Libby and Mozgunov, Pavel and Bedding, Alun and Jaki, Thomas},
  journal={Statistics in Medicine},
  volume={42},
  number={24},
  pages={4392--4417},
  year={2023},
  publisher={Wiley Online Library}
}


@ARTICLE{HistoricApproaches,
  title={A novel equivalence probability weighted power prior for using historical control data in an adaptive clinical trial design: A comparison to standard methods},
  author={Bennett, Maxine and White, Simon and Best, Nicky and Mander, Adrian},
  journal={Pharmaceutical statistics},
  volume={20},
  number={3},
  pages={462--484},
  year={2021},
  publisher={Wiley Online Library}
}

@ARTICLE{HistoricalApproaches2,
   author = {Akalu Banbeta and Joost van Rosmalen and David Dejardin and Emmanuel Lesaffre},
   doi = {10.1002/sim.8019},
   issn = {10970258},
   issue = {7},
   journal = {Statistics in Medicine},
   title = {Modified power prior with multiple historical trials for binary endpoints},
   volume = {38},
   year = {2019},
}

@ARTICLE{MPP,
  title={Evaluating water quality using power priors to incorporate historical information},
  author={Duan, Yuyan and Ye, Keying and Smith, Eric P},
  journal={Environmetrics: The Official Journal of the International Environmetrics Society},
  volume={17},
  number={1},
  pages={95--106},
  year={2006},
  publisher={Wiley Online Library}
}


@ARTICLE{RobustMixturePrior,
  title={Robust meta-analytic-predictive priors in clinical trials with historical control information},
  author={Schmidli, Heinz and Gsteiger, Sandro and Roychoudhury, Satrajit and O'Hagan, Anthony and Spiegelhalter, David and Neuenschwander, Beat},
  journal={Biometrics},
  volume={70},
  number={4},
  pages={1023--1032},
  year={2014},
  publisher={Oxford University Press}
}

@ARTICLE{SAMPrior,
  title={{SAM}: Self-adapting mixture prior to dynamically borrow information from historical data in clinical trials},
  author={Yang, Peng and Zhao, Yuansong and Nie, Lei and Vallejo, Jonathon and Yuan, Ying},
  journal={Biometrics},
  volume={79},
  number={4},
  pages={2857--2868},
  year={2023},
  publisher={Oxford University Press}
}

@ARTICLE{TradeOff,
author = {Kopp-Schneider, A and Calderazzo, S and Wiesenfarth, M},
title = {Power gains by using external information in clinical trials are typically not possible when requiring strict type I error control},
journal = {Biometrical Journal},
volume = {62},
number = {2},
pages = {361-374},
year = {2020}
}

@ARTICLE{HistoricBias,
  title={Including historical data in the analysis of clinical trials: Is it worth the effort?},
  author={van Rosmalen, Joost and Dejardin, David and van Norden, Yvette and L{\"o}wenberg, Bob and Lesaffre, Emmanuel},
  journal={Statistical methods in medical research},
  volume={27},
  number={10},
  pages={3167--3182},
  year={2018},
  publisher={SAGE Publications Sage UK: London, England}
}


@ARTICLE{Gelman,
      author = "Gelman, A",
       title = "Prior distributions for variance parameters in hierarchical models (comment on ARTICLE by {Browne and Draper})",
        year = "2006",
     journal = "Bayesian Analysis",
      volume = "1",
      number = "3"
}

@ARTICLE{Baumann,
  title={Basket trial designs based on power priors},
  author={Baumann, Lukas and Sauer, Lukas and Kieser, Meinhard},
  journal={arXiv preprint arXiv:2309.06988},
  year={2023}
}

@inproceedings{JSD,
  title={Jensen-Shannon divergence and Hilbert space embedding},
  author={Fuglede, Bent and Topsoe, Flemming},
  booktitle={International symposium onInformation theory, 2004. ISIT 2004. Proceedings.},
  pages={31},
  year={2004},
  organization={IEEE}
}

@ARTICLE{MUCE,
      author = "Lyu, J and Zhou, T and Yuan, S and Gui, W and Ji, Y",
       title = "{MUCE}: {Bayesian} hierarchical modeling for the design and analysis of phase 1b multiple expansion cohort trials",
        year = "2020",
        journal = "arXiv
preprintarXiv:2006.07785"
}

%==Ref29
@ARTICLE{Liu2,
      author = "Liu, R and Liu, Z and Ghadessi, M and Vonk, R",
       title = "Increasing the efficiency of oncology basket trials using a {Bayesian} approach",
        year = "2017",
     journal = "Contemporary Clinical Trials",
      volume = "63",
       pages = "67--72"
}

@ARTICLE{lyu2020muce,
  title={{MUCE}: Bayesian hierarchical modelling for the design and analysis of phase 1b multiple expansion cohort trials},
  author={Lyu, Jiaying and Zhou, Tianjian and Yuan, Shijie and Guo, Wentian and Ji, Yuan},
  journal={Journal of the Royal Statistical Society Series C: Applied Statistics},
  volume={72},
  number={3},
  pages={649--669},
  year={2023},
  publisher={Oxford University Press US}
}

%==Ref29
@ARTICLE{RoBot,
      author = "Zhou, T and Ji, Y",
       title = "{RoBoT}: a robust {Bayesian} hypothesis testing method for basket trials",
        year = "2020",
     journal = "Biostatistics",
      volume = "22",
      number = "4",
       pages = "897--912"
}

@inproceedings{MPPIssues,
   author = {Beat Neuenschwander and Michael Branson and David J. Spiegelhalter},
   doi = {10.1002/sim.3722},
   issn = {02776715},
   issue = {28},
   journal = {Statistics in Medicine},
   title = {A note on the power prior},
   volume = {28},
   year = {2009},
}

@ARTICLE{CPP,
  title={A calibrated power prior approach to borrow information from historical data with application to biosimilar clinical trials},
  author={Pan, Haitao and Yuan, Ying and Xia, Jielai},
  journal={Journal of the Royal Statistical Society Series C: Applied Statistics},
  volume={66},
  number={5},
  pages={979--996},
  year={2017},
  publisher={Oxford University Press}
}


@ARTICLE{MAP,
   author = {Sebastian Weber and Yue Li and John W. Seaman and Tomoyuki Kakizume and Heinz Schmidli},
   doi = {10.18637/JSS.V100.I19},
   issn = {15487660},
   issue = {19},
   journal = {Journal of Statistical Software},
   title = {Applying Meta-Analytic-Predictive Priors with the R Bayesian Evidence Synthesis Tools},
   volume = {100},
   year = {2021},
}

@Manual{JAGS,
    title = {rjags: Bayesian Graphical Models using MCMC},
    author = {Martyn Plummer},
    year = {2023},
    note = {R package version 4-15},
    url = {https://CRAN.R-project.org/package=rjags},
  }

  @Manual{RStudio,
    title = {R: A Language and Environment for Statistical Computing},
    author = {{R Core Team}},
    organization = {R Foundation for Statistical Computing},
    address = {Vienna, Austria},
    year = {2021},
    url = {https://www.R-project.org/},
  }

@ARTICLE{MAP2,
   author = {Heinz Schmidli and Sandro Gsteiger and Satrajit Roychoudhury and Anthony O'Hagan and David Spiegelhalter and Beat Neuenschwander},
   doi = {10.1111/biom.12242},
   issn = {15410420},
   issue = {4},
   journal = {Biometrics},
   title = {Robust meta-analytic-predictive priors in clinical trials with historical control information},
   volume = {70},
   year = {2014},
}

@ARTICLE{InformPriorDist,
  title={Bayesian clinical trial design using historical data that inform the treatment effect},
  author={Psioda, Matthew A and Ibrahim, Joseph G},
  journal={Biostatistics},
  volume={20},
  number={3},
  pages={400--415},
  year={2019},
  publisher={Oxford University Press}
}

@ARTICLE{rcapArXiV,
      title={How to Add Baskets to an Ongoing Basket Trial with Information Borrowing}, 
      author={Libby Daniells and Pavel Mozgunov and Helen Barnett and Alun Bedding and Thomas Jaki},
  journal={arXiv preprint arXiv:2407.06069},
  year={2024}
}

@ARTICLE{OC,
      author = "Jin, J and Riviere, MK and Luo, X and Dong, Y",
       title = "Bayesian methods for the analysis of early‐phase oncology basket trials with information borrowing across cancer types",
        year = "2020",
     journal = "Statistics in {M}edicine",
      volume = "39",
      number = "25",
       pages = "3459--3475"
}

@ARTICLE{ExchangeabilityDef,
author = {Liu, Yilin and Kane, Michael and Esserman, Denise and Blaha, Ondrej and Zelterman, Daniel and Wei, Wei},
title = {Bayesian local exchangeability design for phase {II} basket trials},
journal = {Statistics in Medicine},
volume = {41},
number = {22},
pages = {4367-4384},
year = {2022}
}

@ARTICLE{ExchangeabilityDef2,
  title={Analyzing basket trials under multisource exchangeability assumptions},
  author={Kane, Michael J and Chen, Nan and Kaizer, Alexander M and Jiang, Xun and Xia, H Amy and Hobbs, Brian P},
  journal={The R Journal},
  volume={12},
  number={2},
  pages={342--358},
  year={2021}
}

@ARTICLE{prioronbhm,
    title = {Bayesian Hierarchical Models of Basket Trials in the Context of Economic Evaluation: Technology Review},
    author = {Dayimu, Alimu and Demiris, Nikos and Lee, Karen and Cromwell, Ian and Heath, Anna and Pechlivanoglou, Petros},
    year = {2024},
    journal = {{Canadian Agency for Drugs and Technologies in Health}},

}

@ARTICLE{zheng2022borrowing,
  title={Borrowing of information across patient subgroups in a basket trial based on distributional discrepancy},
  author={Zheng, Haiyan and Wason, James MS},
  journal={Biostatistics},
  volume={23},
  number={1},
  pages={120--135},
  year={2022},
  publisher={Oxford University Press}
}

@ARTICLE{whitehead2023bayesian,
  title={Bayesian borrowing for basket trials with longitudinal outcomes},
  author={Whitehead, Lou E and Sailer, Oliver and Witham, Miles D and Wason, James MS},
  journal={Statistics in Medicine},
  volume={42},
  number={16},
  pages={2819--2840},
  year={2023},
  publisher={Wiley Online Library}
}

@ARTICLE{cunanan2019variance,
  title={Variance prior specification for a basket trial design using {Bayesian} hierarchical modeling},
  author={Cunanan, Kristen M and Iasonos, Alexia and Shen, Ronglai and G{\"o}nen, Mithat},
  journal={Clinical Trials},
  volume={16},
  number={2},
  pages={142--153},
  year={2019},
  publisher={SAGE Publications Sage UK: London, England}
}

@ARTICLE{kaizer2021statistical,
  title={Statistical design considerations for trials that study multiple indications},
  author={Kaizer, Alexander M and Koopmeiners, Joseph S and Chen, Nan and Hobbs, Brian P},
  journal={Statistical methods in medical research},
  volume={30},
  number={3},
  pages={785--798},
  year={2021},
  publisher={SAGE Publications Sage UK: London, England}
}

@ARTICLE{JIANG2021106460,
title = {Optimal {Bayesian} hierarchical model to accelerate the development of tissue-agnostic drugs and basket trials},
journal = {Contemporary Clinical Trials},
volume = {107},
pages = {106460},
year = {2021},
issn = {1551-7144},
doi = {https://doi.org/10.1016/j.cct.2021.106460},
author = {Liyun Jiang and Lei Nie and Fangrong Yan and Ying Yuan},
}

@ARTICLE{zhou2024bayesian,
  title={Bayesian Methods for Information Borrowing in Basket Trials: An Overview},
  author={Zhou, Tianjian and Ji, Yuan},
  journal={Cancers},
  volume={16},
  number={2},
  pages={251},
  year={2024},
  publisher={MDPI}
}

@ARTICLE{ROARTrial,
  title={Dabrafenib plus trametinib in {BRAFV600E}-mutated rare cancers: the phase 2 {ROAR} trial},
  author={Subbiah, Vivek and Kreitman, Robert J and Wainberg, Zev A and Gazzah, Anas and Lassen, Ulrik and Stein, Alexander and Wen, Patrick Y and Dietrich, Sascha and de Jonge, Maja JA and Blay, Jean-Yves and others},
  journal={Nature medicine},
  volume={29},
  number={5},
  pages={1103--1112},
  year={2023},
  publisher={Nature Publishing Group US New York}
}

@ARTICLE{BELIEVETrial,
  title={Dabrafenib and trametinib administration in patients with {BRAF V600E/R or non-V600 BRAF} mutated advanced solid tumours {(BELIEVE, NCCH1901)}: a multicentre, open-label, and single-arm phase {II} trial},
  author={Shimoi, Tatsunori and Sunami, Kuniko and Tahara, Makoto and Nishiwaki, Satoshi and Tanaka, Shota and Baba, Eishi and Kanai, Masashi and Kinoshita, Ichiro and Shirota, Hidekazu and Hayashi, Hideyuki and others},
  journal={EClinicalMedicine},
  volume={69},
  year={2024},
  publisher={Elsevier}
}

@ARTICLE{NCIMatchH,
  title={Dabrafenib and trametinib in patients with tumors with {BRAFV600E} mutations: results of the {NCI-MATCH} trial subprotocol {H}},
  author={Salama, April KS and Li, Shuli and Macrae, Erin R and Park, Jong-In and Mitchell, Edith P and Zwiebel, James A and Chen, Helen X and Gray, Robert J and McShane, Lisa M and Rubinstein, Larry V and others},
  journal={Journal of Clinical Oncology},
  volume={38},
  number={33},
  pages={3895--3904},
  year={2020},
  publisher={American Society of Clinical Oncology}
}

@ARTICLE{fight101,
  title={{FIGHT-101}, a first-in-human study of potent and selective {FGFR} 1-3 inhibitor pemigatinib in pan-cancer patients with {FGF/FGFR} alterations and advanced malignancies},
  author={Subbiah, V and Iannotti, NO and Gutierrez, M and Smith, DC and F{\'e}liz, L and Lihou, CF and Tian, C and Silverman, IM and Ji, T and Saleh, M},
  journal={Annals of Oncology},
  volume={33},
  number={5},
  pages={522--533},
  year={2022},
  publisher={Elsevier}
}

@ARTICLE{fight202,
  title={Pemigatinib for previously treated, locally advanced or metastatic cholangiocarcinoma: a multicentre, open-label, phase 2 study},
  author={Abou-Alfa, Ghassan K and Sahai, Vaibhav and Hollebecque, Antoine and Vaccaro, Gina and Melisi, Davide and Al-Rajabi, Raed and Paulson, Andrew S and Borad, Mitesh J and Gallinson, David and Murphy, Adrian G and others},
  journal={The Lancet Oncology},
  volume={21},
  number={5},
  pages={671--684},
  year={2020},
  publisher={Elsevier}
}
